# Supplementary material for: Patient safety competency and educational needs of nursing educators in South Korea
Source: PLoS One. 2017 Sep 5;12(9):e0183536. doi: 10.1371/journal.pone.0183536 (PMC5584796; doi:10.1371/journal.pone.0183536)
Supplement: S3 File — Quantitative data collected in this study. (XLS) [file pone.0183536.s003.xls]

## Sheet: S3_File
case_number	affiliation	Institution	@1Age	@1Age_5s	@age_4stage	@1Age_3s	@2Sex	@3finaledu	@finaledu_2group	@41H_ward	@41S_medical	@42S_surgical	@43S_OR	@44S_ICU	@45S_pediatric	@46S_ER	@47S_etc	@4H_warddetails1	@41S_subjects	@42S_subjects	@43S_subjects	@44S_subjects	@45S_subjects	@46S_subjects	@46S_subdetails	@51clinicalcareerm	@51clinicalcareerBenner	@51clinicalcareer5_stage	@51clinicalcareer_4stage	@52teachingcareerm	@52teachingcareerBenner	@52teachingcareer5_stage	@52teachingcreer_4stage	@53career	@6edu	@61edu.Place	@62edu.Program	A1	A2	A3	A4	A5	A6	A7	A8	A9	A10	A11	A12
101	1	11	27	2	1	1	1	2	1		0	0	0	1	0	0	0	NICU	0	0	1	0	0	0		48	3	3	2	12	1	1	1	3	1	병원	환자안전교육	5	5	5	4	5	5	5	5	3	5	5	5
102	1	11	30	2	1	2	1	3	2		0	0	0	0	0	1	0	ER	0	0	0	1	0	0		61	3	3	2	21	2	2	1	3	1	병원, 온라인		5	5	5	5	5	5	5	4	5	5	5	5
103	1	11	27	2	1	1	1	3	2		0	0	0	1	0	0	0	신경계중환자실	1	0	0	0	0	0		28	2	2	1	31	2	2	1	3	1	학교	환자안전특강	4	4	4	5	5	5	5	4	3	4	4	5
104	1	11	28	2	1	1	1	2	1		0	0	0	1	0	0	0	신경계중환자실	1	0	0	0	0	0		66	3	3	2	6	1	1	1	2	1	병원		5	5	5	5	5	5	5	5	5	5	5	5
105	1	11	31	3	2	2	1	3	2		0	0	0	0	0	1	0	ER	0	0	0	0	1	0		27	2	2	1	29	2	2	1	3	1	병원, 온라인		5	5	4	4	4	5	4	4	2	4	5	5
106	1	11	30	2	1	2	1	3	2		0	0	0	1	0	0	0	SICU	0	1	0	0	0	0		48	3	3	2	36	2	2	1	3	1	병원, 온라인	환자안전교육	5	5	5	5	5	5	5	5	5	5	5	5
107	1	12	48	5	4	3	1	3	2		1	1	0	1	0	0	0	내과, 외과, 성형외과, NICU	0	0	0	0	1	0		144	4	5	4	6	1	1	1	1	0			4	5	4	5	4	5	4	4	3	4	4	4
108	1	12	34	3	2	2	1	3	2		0	0	1	0	0	0	0	수술장	0	0	0	0	1	0		120	4	4	3	12	1	1	1	2	1	학회, 병원	환자안전교육	4	5	5	5	5	5	5	5	5	5	5	5
109	1	12	29	2	1	1	1	2	1		0	0	0	1	0	0	1	CCU, 감염관리실	1	0	0	0	0	0		51	3	3	2	12	1	1	1	2	1	병원	환자안전교육	4	5	5	5	5	4	5	3	5	5	5	3
110	1	12	29	2	1	1	1	3	2		0	0	0	1	0	0	0	심폐기계 중환자실	0	1	0	0	0	0	시뮬레이션	36	2	2	1	12	1	1	1	3	1	학교(학부관리학수업), 병원		4	5	4	5	5	5	5	4	4	5	4	4
111	1	12	29	2	1	1	1	3	2		0	0	0	1	0	0	0	PICU	0	0	1	0	0	0		49	3	3	2	36	2	2	1	2	1	병원		4	4	4	5	3	3	4	3	4	5	4	3
112	1	12	35	3	2	2	1	3	2		1	0	0	0	1	0	0	소아과, 내과, 서8, 보라매72병동	0	0	1	0	0	0		60	3	3	2	19	2	2	1	2	1	병원	환자안전 워크샵	4	5	5	5	5	5	5	4	4	4	4	3
113	1	12	34	3	2	2	1	3	2		0	0	0	1	0	0	0	NICU	0	0	1	0	0	0		63	3	3	2	18	2	2	1	2	0			5	5	5	5	5	5	5	4	5	5	5	5
114	1	12	29	2	1	1	1	3	2		1	0	0	0	0	0	0	혈액종양내과	0	0	0	0	1	0		18	2	2	1	60	3	3	2	2	0			5	5	5	4	5	5	5	3	5	5	5	5
115	1	12	35	3	2	2	1	3	2		1	0	0	0	0	0	1	내과, 정신과	1	1	0	0	0	0		64	3	3	2	18	2	2	1	2	0			4	4	4	4	4	4	4	4	4	4	4	4
116	1	12	31	3	2	2	1	3	2		1	0	0	0	0	0	0	순환기내과	0	0	0	0	1	0		40	3	3	2	5	1	1	1	2	1	병원	신규간호사교육, 보수교육, 프리셉터교육, 월례회의 등	5	5	5	5	5	5	5	5	2	5	5	5
117	1	12	36	4	3	2	1	4	2		0	0	0	1	0	0	1	중환자실, 건강검진센터	1	0	0	0	0	0		61	3	3	2	42	3	3	2	1	0			5	5	5	3	3	4	999	2	4	5	4	4
118	1	12	35	3	2	2	1	3	2		0	0	0	1	0	0	0	SICU	0	0	0	1	0	0		12	1	1	1	12	1	1	1	1	0			4	5	5	5	5	5	5	4	4	4	4	5
119	1	12	31	3	2	2	1	3	2		0	0	0	1	0	0	0	NICU	0	1	1	0	0	0		48	3	3	2	7	1	1	1	2	1	병원		4	5	5	4	4	5	5	4	5	5	4	5
120	1	12	34	3	2	2	1	3	2		0	0	0	1	0	0	0	중환자실	1	0	0	0	0	0		77	4	4	3	24	2	2	1	2	1	임상경력 중 해외에서	환자안전	5	5	5	5	5	4	4	5	4	5	4	4
121	1	12	31	3	2	2	1	3	2		0	0	0	1	1	0	0	소아과병동, NICU	0	0	1	0	0	0		58	3	3	2	24	2	2	1	3	1	병원	중환자, 감염관리, 고위험신생아 교육	5	5	5	5	4	5	4	4	4	5	5	5
122	1	12	32	3	2	2	1	3	2		0	0	1	0	0	0	0	수술장, 분만장	0	0	0	1	0	0		30	2	2	1	13	2	2	1	3	0			4	4	4	4	4	4	4	5	4	999	4	4
123	1	12	34	3	2	2	1	3	2		1	0	0	0	0	0	1	소화기내과, 간호교육	0	0	0	1	0	0		142	4	5	4	1	1	1	1	1	1	병원	온라인, 집합교육	4	5	5	4	4	5	5	4	4	4	4	3
124	1	12	35	3	2	2	1	3	2		0	1	0	0	0	0	0	GS, ENT, OBGY	0	0	0	0	1	0		72	3	3	2	12	1	1	1	2	1	학교	환자안전과 간호	5	5	5	5	5	4	5	5	5	5	4	4
125	1	12	42	5	4	3	1	4	2		999	999	999	999	999	999	0	미기재	1	0	0	0	0	0		204	4	5	4	6	1	1	1	1	0			5	5	5	5	4	5	4	4	3	4	3	5
126	1	12	41	5	4	3	1	3	2		1	0	0	0	0	0	0	심장내과, 종양내과	1	0	0	0	0	0		144	4	5	4	1	1	1	1	1	0			5	5	5	5	5	5	5	5	4	5	5	5
127	1	13	48	5	4	3	1	4	2		0	0	0	0	0	0	1	정신과병동	0	1	0	0	0	0		82	4	4	3	96	4	4	3	3	0			4	4	4	4	4	4	4	4	2	2	4	4
128	1	13	27	2	1	1	1	2	1		1	0	0	0	0	0	0	감염내과, 특실병동	1	0	0	0	0	0		30	2	2	1	20	2	2	1	3	0			4	5	4	5	5	5	4	3	3	4	4	5
129	1	13	29	2	1	1	1	3	2		0	0	0	1	0	0	0	PICU	0	0	0	1	0	0		26	2	2	1	42	3	3	2	2	0			4	4	4	5	4	5	4	4	4	5	4	4
130	1	13	27	2	1	1	1	2	1		999	999	999	999	999	999	0	미기재	0	1	0	0	0	0		32	2	2	1	12	1	1	1	3	1	병원	환자안전교육	5	5	5	5	4	5	5	5	5	5	4	5
132	1	13	29	2	1	1	1	2	1		0	0	0	1	0	0	0	MICU	1	0	0	0	0	0		46	3	3	2	6	1	1	1	1	0			4	5	4	4	4	4	4	3	4	4	2	4
133	1	14	30	2	1	2	1	2	1		1	1	0	0	0	0	0	IM, OS	1	1	0	0	0	0		96	4	4	3	12	1	1	1	2	0			5	5	5	4	4	5	5	5	5	4	5	4
134	1	14	25	1	1	1	1	2	1		0	0	0	1	0	0	0	신경계중환자실	1	0	0	0	0	0		34	2	2	1	2	1	1	1	1	0			4	4	4	3	4	5	4	3	3	4	4	4
135	1	14	26	2	1	1	1	2	1		0	0	0	0	1	0	0	소아항암병동	0	0	1	1	0	0		36	2	2	1	2	1	1	1	1	1	병원	신규교육	3	4	4	3	5	4	5	2	1	4	5	4
136	1	14	29	2	1	1	1	2	1		1	0	0	0	0	0	0	내과계병동	1	0	0	0	0	0		60	3	3	2	24	2	2	1	2	1	병원	병원내 안전교육	4	5	5	4	4	5	5	4	4	5	4	4
137	1	15	34	3	2	2	1	3	2		0	1	0	1	0	0	0	일반외과병동, 응급중환자실	1	0	0	0	0	0		96	4	4	3	38	3	3	2	3	1	병원	JCI 관련 모든교육	4	5	5	4	5	5	5	5	3	5	4	5
138	1	15	34	3	2	2	1	4	2		0	0	0	1	0	0	0	외과계중환자실	1	0	0	0	0	0		36	2	2	1	20	2	2	1	3	1	병원	의료의잘향상과 환자안전	4	5	4	3	5	4	4	3	4	4	4	4
139	1	16	42	5	4	3	1	3	2		999	999	999	999	999	999	0	미기재	0	1	0	0	0	0		24	2	2	1	39	3	3	2	3	0			4	5	5	5	5	5	5	5	4	5	5	5
202	2	21	29	2	1	1	1	2	1	1								순환기내과(92병동)								80	4	4	3	36	2	2	1		0			4	4	4	4	4	4	5	5	5	5	5	5
203	2	21	33	3	2	2	1	2	1	1								순환기내과(92병동)								118	4	4	3	94	4	4	3		1	병원	안전지킴이워크숍	5	5	5	4	5	5	5	3	3	5	4	5
204	2	21	29	2	1	1	1	2	1	1								순환기내과(92병동)								71	3	3	2	36	2	2	1		1	병원	집합교육 중 하나	5	5	5	5	5	5	5	5	5	5	5	5
205	2	21	28	2	1	1	1	1	1	1								순환기내과(92병동)								52	3	3	2	4	1	1	1		0			5	5	5	5	5	5	5	3	4	5	5	5
206	2	21	37	4	3	2	1	2	1	5								소아신경외과/신경과(동5)								120	4	4	3	72	3	3	2		1	병원	법정교육	4	5	5	5	5	5	5	5	4	5	5	5
208	2	21	38	4	3	2	1	2	1	5								소아신경외과/신경과(동5)								192	4	5	4	168	4	5	4		1	병원	환자안전지킴이 워크숍	5	4	4	5	5	5	5	5	1	2	5	5
209	2	21	33	3	2	2	1	2	1	5								소아신경외과/신경과(동5)								108	4	4	3	12	1	1	1		1	999	999	3	4	3	3	3	3	5	5	5	5	5	5
210	2	21	29	2	1	1	1	1	1	5								소아신경외과/신경과(동5)								89	4	4	3	42	3	3	2		0			5	5	5	5	5	5	5	3	3	5	5	5
212	2	21	30	2	1	2	1	1	1	5								소아과/소아비뇨(서7)								56	3	3	2	36	2	2	1		1	병원	환자안전교육	4	5	5	5	5	4	4	4	5	5	5	5
213	2	21	35	3	2	2	1	2	1	5								소아과/소아비뇨(서7)								120	4	4	3	48	3	3	2		1	병원	환자안전교육	5	5	5	5	5	5	5	5	3	5	5	5
214	2	21	31	3	2	2	1	2	1	5								소아과/소아비뇨(서7)								62	3	3	2	38	3	3	2		1	병원	999	4	4	5	4	4	5	5	3	3	4	4	4
216	2	21	32	3	2	2	1	2	1	1								신경과(104병동)								120	4	4	3	60	3	3	2		1	병원	필수단체교육	5	5	5	5	5	5	5	5	5	5	5	5
218	2	21	37	4	3	2	1	3	2	1								내분비내과(91병동)								161	4	5	4	36	2	2	1		1	병원	환자안전교육	5	5	5	5	4	5	5	4	4	4	5	5
219	2	21	27	2	1	1	1	2	1	1								내분비내과(91병동)								48	3	3	2	12	1	1	1		1	병원	환자안전교육	5	5	4	5	4	4	4	3	4	4	3	4
221	2	21	28	2	1	1	1	2	1	1								내분비내과(91병동)								48	3	3	2	24	2	2	1		1	병원	환자안전교육	5	5	4	3	5	4	5	4	4	4	4	4
222	2	21	31	3	2	2	1	2	1	1								순환호흡기내과(94병동)								109	4	4	3	48	3	3	2		1	병원	프리셉터 교육	3	3	4	5	5	5	5	5	4	5	4	5
223	2	21	39	4	3	2	1	1	1	1								순환호흡기내과(94병동)								206	4	5	4	120	4	4	3		1	999	999	5	5	4	5	5	5	4	4	4	5	5	5
225	2	21	28	2	1	1	1	3	2	1								순환호흡기내과(94병동)								78	4	4	3	48	3	3	2		1	999	999	4	5	4	4	4	5	5	4	3	4	4	5
226	2	21	36	4	3	2	1	2	1	1								순환호흡기내과(94병동)								146	4	5	4	120	4	4	3		1	병원	999	4	5	5	5	4	4	5	4	5	5	5	5
227	2	21	27	2	1	1	1	2	1	1								호흡전염결핵내과(95병동)								61	3	3	2	2	1	1	1		1	999	999	4	4	5	5	4	4	4	3	3	3	4	4
228	2	21	35	3	2	2	1	2	1	1								호흡전염결핵내과(95병동)								142	4	5	4	130	4	5	4		1	병원	999	5	5	5	5	5	5	5	5	5	5	5	5
229	2	21	28	2	1	1	1	2	1	1								호흡전염결핵내과(95병동)								53	3	3	2	3	1	1	1		1	병원	병원기본교육(질향상 및 환자안전)	4	4	4	4	4	4	4	4	4	4	4	4
231	2	21	38	4	3	2	1	2	1	2								외과(54병동)								180	4	5	4	60	3	3	2		1	999	999	4	5	3	4	4	5	4	4	3	4	4	4
232	2	21	44	5	4	3	1	2	1	2								외과(54병동)								240	4	5	4	216	4	5	4		1	999	999	4	4	5	3	3	3	5	4	4	5	5	999
233	2	21	32	3	2	2	1	2	1	2								외과(51병동)								117	4	4	3	60	3	3	2		1	병원	질향상 및 환자안전	5	5	5	5	5	5	5	5	5	5	3	5
234	2	21	35	3	2	2	1	2	1	2								부인과(34병동)								109	4	4	3	24	2	2	1		1	999	보수교육	4	4	4	4	4	4	4	4	4	5	4	4
235	2	21	35	3	2	2	1	2	1	2								부인과(34병동)								164	4	5	4	120	4	4	3		0			4	5	5	5	5	5	5	5	5	5	5	5
236	2	21	28	2	1	1	1	2	1	2								성형외과/외과(65병동)								65	3	3	2	24	2	2	1		1	999	999	4	5	5	5	5	5	5	4	2	4	5	5
237	2	21	34	3	2	2	1	2	1	2								성형외과/외과(65병동)								141	4	5	4	96	4	4	3		1	999	999	5	5	5	5	4	5	5	4	5	5	4	5
238	2	21	30	2	1	2	1	2	1	2								성형외과/외과(65병동)								71	3	3	2	4	1	1	1		1	병원	기본안전교육	5	5	5	5	5	5	5	5	5	5	5	5
241	2	22	40	4	3	3	1	2	1	1								88병동(심장내과)								222	4	5	4	156	4	5	4		1	병원	환자안전사고와 보고절차	5	5	5	5	5	5	5	3	5	5	5	5
243	2	22	31	3	2	2	1	2	1	1								79병동(종양내과)								78	4	4	3	12	1	1	1		1	병원	환자안전필수교육	4	4	5	5	5	5	5	4	5	5	5	5
244	2	22	27	2	1	1	1	2	1	1								79병동(종양내과)								70	3	3	2	25	2	2	1		1	병원	필수교육	4	4	5	4	4	5	5	3	3	4	5	4
245	2	22	35	3	2	2	1	2	1	1								78병동(소아심장내과)								138	4	5	4	108	4	4	3		1	병원	질향상과 환자안전	4	4	3	3	4	4	4	3	3	4	3	5
246	2	22	38	4	3	2	1	2	1	1								89병동(심장내과)								200	4	5	4	120	4	4	3		1	병원	낙상/소방	4	5	5	4	5	5	5	5	4	4	5	5
247	2	22	36	4	3	2	1	2	1	1								89병동(심장내과)								154	4	5	4	84	4	4	3		1	병원	낙상/소방	4	4	4	4	4	4	5	5	5	5	4	4
248	2	22	26	2	1	1	1	2	1	1								98병동(심장내과)								38	3	3	2	14	2	2	1		1	병원,온라인	질향상과 환자안전, Risk management 교육	999	5	4	4	4	5	5	5	4	4	4	4
249	2	22	27	2	1	1	1	2	1	1								98병동(심장내과)								36	2	2	1	3	1	1	1		1	병원, 온라인	감염관리, 질향상과 환자안전, 소방안전, 환경안전, 개인정보보호, CPR	4	5	4	3	4	5	5	4	3	5	4	5
250	2	22	31	3	2	2	1	3	2	1								108병동(심장내과)								77	4	4	3	12	1	1	1		1	병원	999	4	5	5	5	5	5	5	5	5	5	5	5
251	2	22	36	4	3	2	1	2	1	1								108병동(심장내과)								168	4	5	4	120	4	4	3		1	999	환자안전교육	5	5	5	5	5	5	5	5	5	5	5	5
253	2	22	41	5	4	3	1	1	1	2								41병동(재활의학과)								228	4	5	4	120	4	4	3		1	999	999	4	4	4	4	4	4	4	5	2	2	4	4
254	2	22	44	5	4	3	1	3	2	2								71병동(재활의학과)								262	4	5	4	250	4	5	4		1	병원	낙상/감염관리	4	5	5	5	4	5	5	4	3	5	5	5
255	2	22	45	5	4	3	1	2	1	2								71병동(재활의학과)								176	4	5	4	48	3	3	2		1	병원	환자안전관리	4	5	5	4	4	5	5	5	2	5	5	5
256	2	22	29	2	1	1	1	2	1	2								100병동(재활의학과)								71	3	3	2	36	2	2	1		1	병원	999	4	4	5	5	5	5	5	3	3	5	5	5
257	2	22	29	2	1	1	1	2	1	2								100병동(재활의학과)								78	4	4	3	48	3	3	2		1	병원	999	4	5	5	5	5	5	5	5	5	5	4	4
258	2	22	36	4	3	2	1	2	1	2								132병동(산부인과,외과)								108	4	4	3	48	3	3	2		1	병원	안전/소방	4	5	5	5	5	5	5	3	2	4	4	5
259	2	22	32	3	2	2	1	2	1	2								132병동(산부인과,외과)								36	2	2	1	2	1	1	1		1	병원	안전/소방	5	5	5	5	5	5	5	3	4	5	5	5
260	2	22	35	3	2	2	1	1	1	2								131병동(산부인과)								119	4	4	3	72	3	3	2		1	999	999	5	5	5	5	5	5	5	5	5	5	5	5
261	2	22	32	3	2	2	1	2	1	2								131병동(산부인과)								119	4	4	3	72	3	3	2		1	999	999	4	5	5	5	5	5	5	5	5	5	5	5
262	2	22	31	3	2	2	1	2	1	2								재활의학과								84	4	4	3	36	2	2	1		1	병원	낙상/소방	5	5	5	5	5	5	5	5	5	5	5	5
263	2	22	30	2	1	2	1	2	1	2								81병동(재활의학과)								94	4	4	3	29	2	2	1		1	병원	JCI 교육	4	5	5	5	5	5	5	5	5	1	5	5
264	2	22	28	2	1	1	1	2	1	5								33병동(소아청년과)								72	3	3	2	2	1	1	1		1	온라인	사이버필수교육_환자안전	4	5	5	5	5	5	5	4	4	5	5	5
265	2	22	32	3	2	2	1	3	2	5								34병동(소아청년과)								117	4	4	3	84	4	4	3		1	병원	환자안전필수교육	5	5	5	5	5	5	5	5	5	5	4	5
266	2	22	30	2	1	2	1	2	1	5								소아청년과								53	3	3	2	24	2	2	1		1	병원, 온라인	환자안전교육	4	4	4	4	4	4	4	3	3	4	4	4
267	2	22	32	3	2	2	1	2	1	5								37병동(소아청년과)								108	4	4	3	48	3	3	2		0			5	4	4	5	5	5	4	3	4	5	5	5
268	2	22	37	4	3	2	1	3	2	5								37병동(소아청년과)								168	4	5	4	96	4	4	3		1	병원	환자안전교육, 소방안전, 감염관리, 환경안전	5	5	5	5	5	5	5	5	4	5	5	5
269	2	22	27	2	1	1	1	2	1	5								47병동(소아외과병동)								12	1	1	1	1	1	1	1		1	병원	감염관리, 질향상과 환자안전	4	4	5	5	5	5	5	5	5	5	4	4
270	2	22	30	2	1	2	1	1	1	5								47병동(소아외과병동)								107	4	4	3	70	3	3	2		1	병원	질향상과 환자안전, 감염관리	3	5	5	4	4	5	5	4	4	4	3	4
271	2	22	30	2	1	2	1	2	1	2								67병동(산과)								120	4	4	3	72	3	3	2		1	병원	안전관리교육	4	4	4	4	4	5	4	4	2	3	4	4
272	2	22	35	3	2	2	1	2	1	2								67병동(산과)								48	3	3	2	12	1	1	1		1	병원	999	3	3	3	3	3	3	3	3	3	3	3	3
273	2	22	31	3	2	2	1	1	1	2								77병동(신경외과)								108	4	4	3	60	3	3	2		1	999	999	3	3	3	3	3	3	3	3	5	5	5	5
274	2	22	33	3	2	2	1	2	1	2								77병동(신경외과)								64	3	3	2	40	3	3	2		0	4	5	4	4	5	4	4	3	2	2	2	2	4	4
275	2	22	26	2	1	1	1	2	1	2								87병동(이비인후과)								45	3	3	2	24	2	2	1		1	999	999	4	5	5	4	4	5	4	5	4	5	4	4
276	2	22	31	3	2	2	1	2	1	2								87병동(이비인후과)								106	4	4	3	58	3	3	2		1	999	낙상교육	4	5	5	4	4	4	5	3	4	4	4	4
277	2	22	30	2	1	2	1	2	1	1								97병동(감염내과)								119	4	4	3	72	3	3	2		1	병원	환자안전관리	5	5	5	5	5	5	5	5	3	5	5	4
279	2	22	27	2	1	1	1	2	1	1								88병동(심장내과)								54	3	3	2	12	1	1	1		1	999	999	2	4	4	4	4	4	4	3	4	4	4	4
280	2	22	34	3	2	2	1	2	1	5								33병동(소아청년과)								108	4	4	3	72	3	3	2		1	병원	JCI 교육, 국제환자안전목표(IPSG), 낙상예방교육	5	5	5	5	5	5	5	3	3	5	5	5
281	2	23	29	2	1	1	1	2	1	2								86병동(뇌신경센터)								54	3	3	2	30	2	2	1		1	병원	999	4	4	5	4	4	4	4	4	2	4	5	5
282	2	23	30	2	1	2	1	2	1	2								86병동(뇌신경센터)								88	4	4	3	43	3	3	2		1	병원	질향상과 환자안전, 안전간호, 보수교육	4	5	5	5	4	5	5	4	4	5	5	5
283	2	23	26	2	1	1	1	2	1	2								75병동(외과)								38	3	3	2	6	1	1	1		1	999	999	4	5	5	4	4	5	4	4	4	5	4	3
284	2	23	28	2	1	1	1	2	1	2								75병동(외과)								60	3	3	2	36	2	2	1		1	온라인	사이버안전교육	4	4	5	5	4	5	5	5	2	5	4	3
285	2	23	38	4	3	2	1	1	1	2								76병동(뇌신경센터)								174	4	5	4	36	2	2	1		1	온라인	질향상과 환자안전	4	5	5	5	5	5	5	5	5	5	4	4
286	2	23	26	2	1	1	1	2	1	2								76병동(뇌신경센터)								60	3	3	2	1	1	1	1		1	병원, 온라인	질향상과 환자안전, 환자의 안전과 질향상 위한 교육	4	5	5	5	5	5	5	5	5	5	4	4
287	2	23	30	2	1	2	1	2	1	2								65병동(외과)								96	4	4	3	6	1	1	1		1	999	999	3	5	5	4	4	5	4	3	4	4	4	5
288	2	23	28	2	1	1	1	1	1	2								65병동(외과)								60	3	3	2	36	2	2	1		1	온라인(그룹웨어메일)	환자안전관리	4	5	5	5	5	5	5	5	4	5	5	5
289	2	23	39	4	3	2	1	2	1	4								뇌신경계중환자실								160	4	5	4	96	4	4	3		1	병원	소방/질관리	5	5	5	5	5	5	5	4	5	5	5	5
290	2	23	28	2	1	1	1	2	1	4								뇌신경계중환자실								72	3	3	2	24	2	2	1		1	온라인	환자안전교육	4	5	5	4	4	4	4	3	4	4	4	4
291	2	23	29	2	1	1	1	2	1	4								뇌신경계중환자실								62	3	3	2	12	1	1	1		1	999	999	3	3	4	3	3	4	4	3	4	4	4	4
292	2	23	27	2	1	1	1	1	1	2								131병동(소화기센터)								75	4	4	3	22	2	2	1		1	병원, 온라인	환자안전과 의료의 질향상을 위한 교육, 환자안전과 질향상	4	5	4	5	4	4	5	4	5	5	4	4
293	2	23	29	2	1	1	1	2	1	2								131병동(소화기센터)								82	4	4	3	36	2	2	1		1	병원	환자안전과 의료의 질향상을 위한 교육, 안전간호와 간호기록	3	5	5	4	4	5	5	5	4	4	5	5
294	2	23	28	2	1	1	1	2	1	2								111병동(재활/관절센터)								45	3	3	2	18	2	2	1		1	999	999	4	5	3	5	4	5	4	3	1	4	5	5
295	2	23	26	2	1	1	1	2	1	2								111병동(재활/관절센터)								54	3	3	2	24	2	2	1		1	999	999	4	5	5	5	5	5	5	3	2	5	4	4
296	2	23	31	3	2	2	1	2	1	1								132병동(소화기,신장내과)								106	4	4	3	82	4	4	3		1	온라인	환자안전교육	5	5	5	5	5	5	5	5	4	5	5	4
297	2	23	31	3	2	2	1	2	1	1								132병동(소화기,신장내과)								56	3	3	2	24	2	2	1		1	온라인	질향상과 환자안전	4	5	5	4	5	5	5	3	4	4	4	4
298	2	23	27	2	1	1	1	2	1	1								101병동(호흡기내과)								47	3	3	2	12	1	1	1		1	온라인	환자안전교육	5	5	4	4	4	5	5	4	3	4	5	5
299	2	23	27	2	1	1	1			1								101병동(호흡기내과)								43	3	3	2	19	2	2	1		1	온라인	환자안전교육	5	5	5	5	4	5	5	4	4	4	5	5
300	2	23	27	2	1	1	1	2	1	2								91병동(심장혈관센터)								50	3	3	2	20	2	2	1		1	병원, 온라인	환자안전 사이버교육	4	5	5	4	4	4	5	4	4	4	5	5
301	2	23	29	2	1	1	1	2	1	2								91병동(심장혈관센터)								53	3	3	2	2	1	1	1		1	온라인	환자안전 사이버교육	4	4	5	4	4	4	5	5	4	5	4	4
302	2	23	30	2	1	2	1	2	1	4								MICU								68	3	3	2	24	2	2	1		0			4	5	4	5	4	4	4	4	4	4	4	5
304	2	23	28	2	1	1	1	2	1	4								MICU								50	3	3	2	6	1	1	1		1	병원	환자안전교육	5	5	5	4	5	5	5	5	3	4	4	5
305	2	23	34	3	2	2	1	2	1	3								수술장								144	4	5	4	24	2	2	1		999	999	999	4	5	5	5	5	5	5	3	4	5	5	5
306	2	23	35	3	2	2	1	2	1	3								수술장								160	4	5	4	60	3	3	2		0			4	5	5	5	4	5	5	4	4	5	5	5
307	2	23	34	3	2	2	1	3	2	3								수술장								140	4	5	4	24	2	2	1		1	병원, 온라인	간호사이버교육(질향상과 환자안전, 감염관리), 감염관리 단기 실무교육	3	5	5	5	5	5	5	4	4	5	4	4
308	2	23	34	3	2	2	1	2	1	3								수술장(마취회복실)								140	4	5	4	36	2	2	1		1	병원	원내교육	4	4	5	5	5	4	5	3	5	5	4	5
309	2	23	37	4	3	2	1	2	1	3								수술장(마취회복실)								169	4	5	4	42	3	3	2		1	온라인	2013 인증필수교육 기본과정	5	5	5	5	5	5	5	4	5	5	5	5
310	2	23	36	4	3	2	1	3	2	3								수술장(마취회복실)								181	4	5	4	61	3	3	2		1	병원	환자안전과 의료의 질향상을 위한 교육, 질향상과 환자안전	5	5	5	5	4	5	5	4	4	5	5	5
311	2	23	31	3	2	2	1	2	1	4								OICU								106	4	4	3	65	3	3	2		1	999	999	4	5	5	4	3	5	5	2	4	5	5	4
312	2	23	29	2	1	1	1	2	1	4								OICU								61	3	3	2	6	1	1	1		1	999	999	4	5	5	5	5	5	4	4	3	5	5	5
313	2	23	29	2	1	1	1	2	1	4								OICU								60	3	3	2	24	2	2	1		1	999	999	4	5	5	5	5	5	5	3	4	5	5	5
314	2	23	29	2	1	1	1	2	1	5								41병동(소아청소년과)								84	4	4	3	24	2	2	1		1	999	999	4	4	4	4	4	4	4	3	2	3	4	4
315	2	23	29	2	1	1	1	2	1	5								41병동(소아청소년과)								74	4	4	3	24	2	2	1		1	999	999	4	4	4	4	4	5	4	4	4	4	5	5
316	2	23	31	3	2	2	1	2	1	2								42병동(산부인과 병동)								130	4	5	4	48	3	3	2		1	병원, 온라인	환자안전관리사례, 질향상과 환자안전(사이버교육)	4	5	5	5	5	5	5	4	4	4	4	4
317	2	23	28	2	1	1	1	2	1	2								42병동(산부인과 병동)								52	3	3	2	24	2	2	1		1	병원, 온라인	투약/낙상 안전간호, 질향상과 환자안전	3	4	4	4	4	5	4	3	3	4	4	4
318	2	23	35	3	2	2	1	2	1	4								SICU								154	4	5	4	84	4	4	3		1	병원	감염관리, 욕창 예방 및 관리	4	5	4	4	4	5	4	3	4	5	4	4
319	2	23	33	3	2	2	1	2	1	4								SICU								120	4	4	3	72	3	3	2		0			4	4	4	4	5	5	5	4	5	5	4	4
320	2	23	28	2	1	1	1	2	1	4								SICU								53	3	3	2	12	1	1	1		1	온라인	인증필수교육	4	5	5	5	5	5	5	3	4	5	5	5
[truncated: 40 more columns]
